# Supplementary material for: Parthenogenomics: Insights on mutation rates and nucleotide diversity in parthenogenetic Panagrolaimus nematodes
Source: Ecol Evol. 2024 Jan 7;14(1):e10831. doi: 10.1002/ece3.10831 (PMC10771965; doi:10.1002/ece3.10831)
Supplement: Supplementary file 1 — Appendix S1 [file ECE3-14-e10831-s001.xlsx]

## Sheet: Introduction
Original name	Renaming	Description
JU100	sl1	Hermaphroditic MAL
JU47	sl2
JU60	sl3			This supplementary material includes all specific values obtained for each analysis performed. Results for the mutation accumulations lines (MAL) are in labelled as MAL_*analysisname*, for natural populations results are labelled as NatPop_*analysisname*. As mentioned in the manuscripts (table 1), names of the strains implemented in this study have been changed to codes for an easier understandin…
JU71	sl4
JU73	sl5
JU88	sl6
JU765_parental	srefpool
Ps1159	arefpool	Parthenogenetic MAL
PS82	al1
PS22	al2
PS8	al3
PS84	al4
PS86	al5
L19G31	al6
JU1646	spop1	Sexual natural populations
P. bornheim	spop2
P. brombeer	spop3
JU765	spop4
JB051	apop1	Asexual natural populations
PS1159	apop2
PS1162	apop3
PS1579	apop4
PS1806	apop5
P. davidi	apop6
DL137G2	apop7
Supplementary table 1. Renaming of strains to codes as specified in the manuscript on table 1.

## Sheet: ALL-mapping_stats
Sample type	Name	% of mapped reads
Natural populaitons	DL0137	74.92%
	JB051	83.34%
	PS1579	21.27%
	P_davidi	68.17%
	PS1806	9.43%
	PS1159	94.13%
	PS1162	48.65%
	P_bromber	22.27%
	P_bornheim	18.89%
	JU1646	11.80%
Mutation accumulation lines (MAL)	L19631	87.88%
	PS82Q	91.49%
	c12_PS_22	79.82%
	c12_PS_84	62.92%
	c12_PS_86	91.40%
	c12_PS_8	90.80%
	c12_JU_100	90.11%
	c12_JU_47	93.01%
	c12_JU_60	93.46%
	c12_JU_71	92.84%
	c12_JU_73	95.06%
	c12_JU_88	89.53%
Supplementary table 2. Mapping percentage of natural populations and mutation accumulation lines agains reference genomes (ES5 and PS1159)
					Suplementary figure 1. Coverasge distribution of natural populations mapped against reference genomes (A) of sexual ES5 and (B) Asexual PS1159
																			Supplementary figure 2. Coverage distribution of MAL lines of PS1159 against start point.										Supplementary figure 3. Coverage distribution of MAL lines of JU765 against start point.

## Sheet: MAL-calledmutations
PS1159													Coverage thersehold	PS1159	JU765
sample name	generations	gen2	mean coverage	callable sites	mutations_total	µ	µ gen2	mean µ	mean µ gen 2	Overall mean µ			50	11	8
L19G31	31	31	46	78158516	0	0	0	5.97672e-10	5.67965e-10	5.82818e-10			60	11	8
PS82Q	41	43	57	75863399	3	9.64506e-10	9.19646e-10						65	11	9
c12_PS_22	38	40	32	75828307	2	6.94089e-10	6.59384e-10						70	11	9
c12_PS_8	32	35	36	76417705	1	4.08937e-10	3.73885e-10						90	11	10
c12_PS_84	40	41	20	69440575	2	7.2004e-10	7.02478e-10						100	11	10
c12_PS_86	49	52	37	76678183	3	7.9846e-10	7.52395e-10						150	11	10
Total				7.53978e+07	11								Supplementary table 4. Number of called mutations with variable covergae theresholds
JU765
sample name	generations	gen2	mean coverage	callable sites	mutations_total	µ	µ gen2	mean µ gen 1	mean µ gen 2	Overall mean µ
c12_JU_100	31	35	47	59503244	3	1.62637e-09	1.4405e-09	9.41896e-10	8.42894e-10	8.92395e-10
c12_JU_47	30	33	62	51702016	1	6.4472e-10	5.86109e-10
c12_JU_60	32	36	38	58322688	3	1.60744e-09	1.42883e-09
c12_JU_71	30	34	55	56122322	1	5.93941e-10	5.24065e-10
c12_JU_73	32	35	61	53015031	2	1.17891e-09	1.07786e-09
c12_JU_88	30	34	46	59710116	0	0	0
Total				5.63959e+07	10
Supplementary table 3. Mutations found in asexual (PS1159) and sexual (JU765) MAL. Lines with called mutations are highlighted

## Sheet: MAL-mutationsdetails
PS1159
contig	position	position 2	mutation type	sample	ref allele	mutation	Type
PS1159_contig16800		49637	SNM	c12_PS_86	G	GG->GT	TV
PS1159_contig10473	27651		SNM	c12_PS_84	T	TT->CT	TS
PS1159_contig15787	15783		SNM	c12_PS_84	T	TT->CT	TS
PS1159_contig16005	8484	8485	SNM	c12_PS_86	C	CC->TT	TS
PS1159_contig16005	8486	8487	SNM	c12_PS_86	A	AA->TT	TV
PS1159_contig16453	2718		SNM	PS82Q	G	GG->AG	TS
PS1159_contig16298		14830	SNM	c12_PS_8	T	TT->CT	TS
PS1159_contig16931		3339	SNM	PS82Q	C	CC->CT	TS
PS1159_contig16795		9319	SNM	c12_PS_22	C	CC->CT	TS
PS1159_contig17376		3380	SNM	PS82Q	A	AA->AG	TS
PS1159_contig4708		4606	SNM	c12_PS_22	C	CC->CT	TS
JU765
contig	position	position 2	mutation type	sample	ref allele	mutation	type
JU765_contig12576		27872	SNM	JU765_c12_JU_100	C	CC->CG	TV
JU765_contig3189		14199	SNM	JU765_c12_JU_73	A	AA->AC	TV
JU765_contig13121		16388	SNM	JU765_c12_JU_100	A	AA->AG	TS
JU765_contig13079	20191		SNM	JU765_c12_JU_71	T	TT->CT	TS
JU765_contig4851		8034	SNM	JU765_c12_JU_73	A	AA->AG	TS
JU765_contig12634		6925	SNM	JU765_c12_JU_47	C	CC->CT	TS
JU765_contig12351	4360		SNM	JU765_c12_JU_100	G	GG->AG	TS
JU765_contig7812	4756		SNM	JU765_c12_JU_60	C	CC->AC	TV
JU765_contig10719	745846	745847	SNM	JU765_c12_JU_60	G	GG->AA	TS
JU765_contig3055	3027		SNM	JU765_c12_JU_60	C	CC->AC	TV
Supplementary table 5. Location on the genome of each of the mutations found, mutation type, reference allele and mutator allele for asexual PS1159 and sexual JU765. A total of 9 transitions and 2 transversion were found for PS1159 and 6 transitions and 4 transversions were found for JU765.

## Sheet: MAL-pi_theta
MAL	pi	Wtheta	reproductive mode
PS1159_p	0.00407477	0.00370274	Parthenogenetic
L19G31	0.00429903	0.0033274	Parthenogenetic	pi			theta
c12_PS_22	0.00464953	0.00391628	Parthenogenetic	mean	0.00422751		mean	0.00351293
c12_PS_8	0.00438602	0.00370279	Parthenogenetic	stdev	0.000478972		stdev	0.0003463
c12_PS_84	0.00326774	0.00294323	Parthenogenetic
c12_PS_86	0.00470027	0.00374943	Parthenogenetic
PS82q	0.00421519	0.00324861	Parthenogenetic
JU765_p	0.00241247	0.0027009	Hermaphroditic
c12_JU_100	0.00360521	0.00296203	Hermaphroditic
c12_JU_47	0.00261484	0.00220605	Hermaphroditic	mean	0.00311153		mean	0.00267594
c12_JU_60	0.00358624	0.00294906	Hermaphroditic	stdev	0.000521099		stdev	0.000311912
c12_JU_71	0.00301502	0.00251443	Hermaphroditic
c12_JU_73	0.00284742	0.00240068	Hermaphroditic
c12_JU_88	0.00369953	0.00299846	Hermaphroditic	Welch t-test (pi asex-sex MAL)			Welch t-test (theta asex-sex MAL)
Supplementary table 6. Population estimations of nulceotide diversity (pi), Watterson 𝛉 (Wtheta) and effective population size of mutation accumulation lines					0.00131514			0.000485149

## Sheet: MAL_fst
PS1159 MAL					JU765 MAL						C. elegans MAL
Pop1	Pop2	Fst			Pop1	Pop2	Fst			Pop1	Pop2	Fst
L19G31	PS1159	0.134956			JU100	JU47	0.0351307			A	B	0.0316402
L19G31	PS82	0.148646			JU100	JU60	0.041232			A	C	0.0364254
L19G31	PS22	0.140789			JU100	JU71	0.0330634			A	D	0.0345882
L19G31	PS8	0.175537	mean	0.148637	JU100	JU73	0.0292958	mean	0.045591	A	E	0.0370217	mean	0.00485192
L19G31	PS84	0.149709	stedv	0.0118046	JU100	JU88	0.030443	stedv	0.0160614	B	C	0.0236369	stdev	0.00485192
L19G31	PS86	0.159798			JU47	JU60	0.0497512			B	D	0.0239772
PS1159	PS82	0.150207			JU47	JU71	0.0305912			B	E	0.0263681
PS1159	PS22	0.124503			JU47	JU73	0.0318696			C	D	0.0285125
PS1159	PS8	0.137034			JU47	JU88	0.0368615			C	E	0.0288751
PS1159	PS84	0.156202			JU60	JU71	0.0462357			D	E	0.0322836
PS1159	PS86	0.149056			JU60	JU73	0.0436929			A	A	0
PS82	PS22	0.157003			JU60	JU88	0.0416361			B	B	0
PS82	PS8	0.140752			JU71	JU73	0.0313158			C	C	0
PS82	PS84	0.149531			JU71	JU88	0.0346732			D	D	0
PS82	PS86	0.144811			JU73	JU88	0.0308501			E	E	0
PS22	PS8	0.131261			JU765_p	JU100	0.0657864			Supplementary table 9. Matrix of population differentiation Fst of C. elegans MAL. Data used from Konrad et. al 2019, with population size N=100 from Biorpoject PRJNA448413
PS22	PS84	0.15374			JU765_p	JU47	0.0688845
PS22	PS86	0.151896			JU765_p	JU60	0.0796083
PS8	PS84	0.167382			JU765_p	JU71	0.0668288
PS8	PS86	0.155343			JU765_p	JU73	0.0622504
PS84	PS86	0.143216			JU765_p	JU88	0.0674112
L19G31	L19G31	0			JU100	JU100	0
PS1159	PS1159	0			JU47	JU47	0				Welch t-test (JU-Celegans)
PS82	PS82	0			JU60	JU60	0						0.000475524
PS22	PS22	0			JU71	JU71	0
PS8	PS8	0			JU73	JU73	0
PS84	PS84	0			JU88	JU88	0
PS86	PS86	0			JU765_p	JU765_p	0
Supplementary table 7. Matrix of populatio differentiation Fst of parthenogenetic MAL					Supplementary table 8. Matrix of populatio differentiation Fst of hermaphroditic MAL
		Welch t-test (PS-JU)		7.56836e-24

## Sheet: NatPop_pi_theta
Population estimations of natural populations
Strain	pi	Wtheta	Effective population size Ne	reproductive mode
PS1159	0.0402963	0.031685	9.06086e+06	Parthenogenetic		pi			theta
JB051	0.0408627	0.0306732	8.77151e+06	Parthenogenetic		mean	0.123032		0.100751
PS1806	0.106631	0.0953057	2.72543e+07	Parthenogenetic		stdev	0.0717189		0.065301
PS1579	0.206227	0.183233	5.23985e+07	Parthenogenetic
P. davidi	0.138237	0.0979932	2.80228e+07	Parthenogenetic
PS1162	0.221082	0.192175	5.49557e+07	Parthenogenetic		mean	0.0306247		0.0261067
DL137G2	0.107891	0.0741909	2.12161e+07	Parthenogenetic		stdev	0.0251198		0.0209448
P. brombeer	0.0545159	0.0452624	1.268e+07	Sexual
P. bornheim	0.0167081	0.0142274	3.98573e+06	Sexual		Welch t-test (pi asex-sex)		Welch t-test (theta asex-sex)
JU1646	0.0488625	0.0422362	1.18323e+07	Sexual			0.0145853		0.0242285
JU765	0.00241247	0.0027009	756643	Hermaphroditic
Supplementary table 10. Population estimations of nulceotide diversity (pi), Watterson 𝛉 (Wtheta) and effective population size of natural populations
	5.82818e-10	8.92395e-10
			Welch t-test (Ne asex-sex)	0.0233725
Strain	Wtheta homologous copies	Wtheta whole genome
PS1159	0.090237	0.031685	ASEX
JB051	0.00037037	0.0306732	mean	0.0416619		Welch t-test (theta hom-nonhom asex)	0.0747393
PS1806	0.0660259	0.0953057	stdev	0.0446682
PS1579	0.00193704	0.183233	mean	0.100751
P. davidi	0.0288519	0.0979932	stdev	0.065301
PS1162	0.00037037	0.192175	SEX
DL137G2	0.103841	0.0741909	mean	0.0504852		Welch t-test (theta hom-nonhom sex)	0.406736
P. bornheim	0.0245926	0.0452624	stdev	0.0252609
P. brombeer	0.0518	0.0142274	mean	0.0339087
JU1646	0.075063	0.0422362	stdev	0.0171115
Supplementary table 11. estimation of Watterson 𝛉 of homologous copies and whole genome. Parthenogenetic strains are triploid, hence the estimation on homologous copies to be compared with all 3 copies

## Sheet: NatPop_Fst
NaturalSexPops					NaturalAsexPops
Pop1	Pop2	Fst			Pop1	Pop2	Fst
JU1646	P. Bornheim	0.826338			JB051	DL137G2	0.467986
JU1646	P. Brombeer	0.851948			PS1159	DL137G2	0.469582
P. Bornheim	P. Brombeer	0.743447			PS1162	DL137G2	0.252008
JU1646	JU1646	0	mean	0.807244	PS1579	DL137G2	0.26752
P. Bornheim	P. Bornheim	0	stedv	0.0567146	PS1806	DL137G2	0.412114
P. Brombeer	P. Brombeer	0			P. davidi	DL137G2	0.262399
Supplementary table 12. Matrix of population differentiation Fst of sexual natural populations (hermaphroditic JU765 is included for comparisson)					PS1159	JB051	0.0146615
					PS1162	JB051	0.384829	mean	0.309742
					PS1579	JB051	0.401118	stedv	0.134793
					PS1806	JB051	0.172882			Welch t-test (Fst asex-sex)	2.4712e-05
					P. davidi	JB051	0.451797
					PS1162	PS1159	0.386722
					PS1579	PS1159	0.402363
					PS1806	PS1159	0.174498
					PS1159	P. davidi	0.453157
					PS1579	PS1162	0.0547267
					PS1806	PS1162	0.333943
					PS1162	P. davidi	0.187832
					PS1806	PS1579	0.347046
					PS1579	P. davidi	0.204513
					PS1806	P. davidi	0.402884
					DL137G2	DL137G2	0
					JB051	JB051	0
					PS1159	PS1159	0
					PS1162	PS1162	0
					PS1579	PS1579	0
					PS1806	PS1806	0
					P. davidi	P. davidi	0
					Supplementary table 13. Matrix of population differentiation Fst of parthenogenetic natural populations
